# Supplementary material for: Specific Isolation of Clostridium botulinum Group I Cells by Phage Lysin Cell Wall Binding Domain with the Aid of S-Layer Disruption
Source: Int J Mol Sci. 2022 Jul 29;23(15):8391. doi: 10.3390/ijms23158391 (PMC9368847; doi:10.3390/ijms23158391)
Supplement: Supplementary file 1 [file ijms-23-08391-s001.zip]

Archive with 1 entries (1 files):
- ijms-1763256-supplementary.pdf
